# Supplementary material for: Vitamin D status, vitamin D receptor gene polymorphism, and haplotype in patients with cutaneous leishmaniasis: Correlation with susceptibility and parasite load index
Source: PLoS Negl Trop Dis. 2023 Jun 15;17(6):e0011393. doi: 10.1371/journal.pntd.0011393 (PMC10270342; doi:10.1371/journal.pntd.0011393)
Supplement: S1 Data — (XLSX) [file pntd.0011393.s004.xlsx]

## Sheet: Figure 6
										Group	CL cases		CL cases
											25 OH VITamin D		Size of lesion
										CL without therapy	20		1.3
										CL without therapy	15		2.9
										CL without therapy	17		1.3
										CL without therapy	25		2.1
										CL without therapy	8		4.4
										CL without therapy	20		3.3
										CL without therapy	15		2.9
										CL without therapy	16		2.3
										CL without therapy	12		2.1
										CL without therapy	20		3.5
										CL without therapy	9		4.7
										CL without therapy	5		4.5
										CL without therapy	34		2
										CL without therapy	8		4.3
										CL without therapy	37		2.1
										CL without therapy	34		3
										CL without therapy	11		4.5
										CL without therapy	20		2.8
										CL without therapy	15		1.8
										CL without therapy	10		2.1
										CL without therapy	45		2.1
										CL without therapy	33		1.8
										CL without therapy	20		2.1
										CL without therapy	55		2.1
										CL without therapy	76		2
										CL without therapy	10		2
										CL without therapy	20		3
										CL without therapy	22		4.5
										CL without therapy	12		3
										CL without therapy	55		2.1
										CL without therapy	10		3.4
										CL with therapy	32		1.3
										CL with therapy	31		2.9
										CL with therapy	25		1.3
										CL with therapy	23		2.1
mean										CL with therapy	33		2.1
										CL with therapy	35		1.9
										CL with therapy	25		2.9
										CL with therapy	29		2.3
										CL with therapy	30		2.1
										CL with therapy	22		2.8
										CL with therapy	21		2.3
										CL with therapy	34		1.3
										CL with therapy	28		2
										CL with therapy	35		2.1
										CL with therapy	34		2.4
										CL with therapy	28		2.9
										CL with therapy	30		2.1
										CL with therapy	22		1.9
										CL with therapy	21		2.7
										CL with therapy	22		2.3
										CL with therapy	26		2.1
									mean of CL without therapy		22.87
									std deviation		6.4
									mean of CL with therapy		31.38
									std deviation		3.02

## Sheet: Figure 5
	CL cases without therapy		CL cases
	25 OH VITamin D		RPI
	20		3
	15		4
	17		1
	25		2
	8		1
	20		4
	15		3
	16		3
	12		3
	20		2
	9		5
	5		5
	34		1
	8		3
	37		1
	34		3
	11		4
	20		3
	15		4
	10		4
	45		1
	33		2
	20		3
	55		1
	76		2
	10		2
	20		3
	22		2
	12		4
	55		2
	10		5
mean	22.87		2.76667
std deviation	6.4		1.27802
r2	0.55
p	0.001

## Sheet: S1 Fig
					CL cases	Controls
				Mean	22.87	32.04
				SD	6.4	5.1
				SEM	2.9	2.2
				P	0.014
					Frequency of Vitamin D deficiency among cases and controls
						Fig	CL cases	Controls
						NO	16	8
						%	51.6	17.4
					p	0.002

## Sheet: S2 Fig
	Frequency of ApaI allele between cases and controls
		A allele	a allele	p
	CL	0.692	0.308	0.03
	Controls	0.478	0.522	0.03

## Sheet: S3 Fig
		Serum levels of vitamin D according to vitamin D receptor genotypes among patients with cutaneous leishmaniasis with no history of vitamin D therapy
		Mean	SD
	AA	19	0.0337
	Aa	17.67	0.0284
	aa	37.86	0.0856
	P1 =0.01	between AA and aa
	p2= 0.009	between Aa and aa
